# Supplementary material for: Review of the Delivery Kinetics of Thermosensitive Liposomes
Source: Cancers (Basel). 2023 Jan 7;15(2):398. doi: 10.3390/cancers15020398 (PMC9856714; doi:10.3390/cancers15020398)
Supplement: Supplementary file 1 [file cancers-15-00398-s001.zip]

Archive with 1 entries (1 files):
- cancers-2050893-supplementary.pdf
